# Supplementary material for: Aesthetic preference for artificially selected color variant affects mate choice copying behavior in female Poecilia latipinna
Source: PLoS One. 2024 Mar 28;19(3):e0298171. doi: 10.1371/journal.pone.0298171 (PMC10977783; doi:10.1371/journal.pone.0298171)
Supplement: S1 Table — Raw behavioral data collected and used in all statistical analyses conducted in the present study. (XLSX) [file pone.0298171.s001.xlsx]

## Sheet: Sheet1
	Expt I Phase 1A	Expt I Phase1A	Sum	Expt I Phase1B	Expt I Phase1B	Sum	Expt I Phase1C	Expt I Phase1C	Sum	Expt I Phase2A	Expt I Phase2A	Sum	Expt I Phase2B	Expt I Phase2B	Sum	Expt I Phase2C	Expt I Phase2C	Sum	Expt 2	Expt 2		Expt 3A	Expt 3A	Sum	Expt 3B	Expt 3B	Sum
Subject	Lage male	Small male		Lage male	Small male		Lage male	Small male		sm w/ wild model	lrg w/ no model		sm w/ gold model	lrg w/ no model		control sm	control larg		w/ wild model	w/ gold model		Wild male	gold male		Model w/wild male	gold male
1	689	99	788	415	320	735	524	261	785	401	300	701	589	235	824	228	611	839	129	499		134	502	636	259	412	671
2	422	172	594	331	235	566	368	238	606	427	235	662	421	209	630	199	487	686	184	414		87	606	693	127	497	624
3	303	222	525	427	235	662	444	208	652	387	331	718	333	289	622	200	544	744	231	491		218	422	640	325	362	687
4	602	135	737	213	202	415	594	285	879	803	89	892	524	202	726	209	494	703	167	553		101	421	522	263	398	661
5	416	137	553	685	88	773	531	291	822	389	279	668	487	307	794	190	371	561	203	428		375	395	770	257	368	625
6	582	202	784	577	122	699	450	190	640	422	299	721	682	112	794	266	492	758	329	304		252	435	687	302	392	694
7	333	175	508	418	136	554	313	377	690	287	207	494	401	247	648	410	422	832	388	358		173	498	671	266	400	666
8	428	218	646	524	204	728	628	125	753	632	192	824	416	192	608	381	266	647	368	284		99	336	435	269	198	467
9	237	297	534	497	200	697	294	277	571	360	380	740	511	186	697	322	516	838	289	415		218	398	616	299	303	602
10	388	399	787	566	196	762	425	277	702	398	228	626	338	198	536	224	539	763	199	394		375	311	686	336	238	574
11	484	221	705	311	223	534	394	402	796	408	281	689	385	195	580	227	601	828	380	482		201	476	677	215	518	733
12	300	244	544	822	63	885	390	263	653	219	400	619	317	387	704	108	611	719	388	299		387	384	771	399	228	627
13	241	288	529	315	318	633	511	218	729	562	122	684	298	322	620	399	317	716	141	587		315	321	636	263	437	700
14	351	239	590	644	198	842	218	315	533	302	399	701	253	315	568	361	304	665	212	484		311	254	565	189	455	644
15	411	190	601	587	119	706	514	290	804	512	275	787	359	289	648	272	484	756	218	518		281	255	536	317	260	577
16	501	162	663	226	326	552	385	255	640	311	381	692	388	208	596	194	594	788	197	602		285	377	662	315	298	613
17	287	107	394	398	404	802	418	288	706	388	328	716	402	217	619	384	494	878	399	337		299	279	578	318	294	612
18	795	35	830	711	82	793				481	304	785	335	262	597				282	494		187	584	771	238	384	622
19				515	109	624							425	305	730				361	389		306	488	794	372	352	724
20																			325	258		300	348	648	191	499	690
Mean	431.667	196.778	628.444	483.263	198.947	682.211	435.353	268.235	703.588	427.167	279.444	706.611	413.895	246.158	660.053	269.059	479.235	748.294	269.5	429.5		245.2	404.5	649.7	276	364.65	640.65
SD	154.423	83.4897	121.216	167.023	94.0074	120.26	107.508	65.0409	94.4828	136.051	88.8728	86.1777	105.851	65.2612	82.4254	90.2631	108.975	82.3611	91.3222	101.704		93.7817	100.085	91.7405	64.8131	93.2051	61.216
SE	36.395	19.677	28.569	38.317	21.566	27.589	26.075	15.775	22.916	32.065	20.946	20.311	24.283	14.972	18.909	21.892	26.431	19.976	20.421	22.742		20.971	22.38	20.515	14.493	20.842	13.689
N	18	18	18	19	19	19	17	17	17	18	18	18	19	19	19	17	17	17	20	20		20	20	20	20	20	20
	Expt I Phase1A	Expt I Phase2A	diff score	Expt I Phase1A	Expt I Phase2A	diff score	Expt I Phase1B	Expt I Phase2B	diff score	Expt I Phase1B	Expt I Phase2B	diff score	Expt I Phase1C	Expt I Phase2C	diff score	Expt I Phase1C	Expt I Phase2C	diff score				Expt 3A	Expt 3B		Expt 3A	Expt 3B
	Lage male	lrg w/ no model		Small male	sm w/ wild model		Lage male	lrg w/ no model		Small male	sm w/ gold model		Lage male	control larg		Small male	control sm					Wild male	Model w/wild male	diff score	gold male	gold male	diff score
	689	300	389	99	401	-302	415	235	180	320	589	-269	524	611	-87	261	228	33				134	259	-125	502	412	90
	422	235	187	172	427	-255	331	209	122	235	421	-186	368	487	-119	238	199	39				87	127	-40	606	497	109
	303	331	-28	222	387	-165	427	289	138	235	333	-98	444	544	-100	208	200	8				218	325	-107	422	362	60
	602	89	513	135	803	-668	213	202	11	202	524	-322	594	494	100	285	209	76				101	263	-162	421	398	23
	416	279	137	137	389	-252	685	307	378	88	487	-399	531	371	160	291	190	101				375	257	118	395	368	27
	582	299	283	202	422	-220	577	112	465	122	682	-560	450	492	-42	190	266	-76				252	302	-50	435	392	43
	333	207	126	175	287	-112	418	247	171	136	401	-265	313	422	-109	377	410	-33				173	266	-93	498	400	98
	428	192	236	218	632	-414	524	192	332	204	416	-212	628	266	362	125	381	-256				99	269	-170	336	198	138
	237	380	-143	297	360	-63	497	186	311	200	511	-311	294	516	-222	277	322	-45				218	299	-81	398	303	95
	388	228	160	399	398	1	566	198	368	196	338	-142	425	539	-114	277	224	53				375	336	39	311	238	73
	484	281	203	221	408	-187	311	195	116	223	385	-162	394	601	-207	402	227	175				201	215	-14	476	518	-42
	300	400	-100	244	219	25	822	387	435	63	317	-254	390	611	-221	263	108	155				387	399	-12	384	228	156
	241	122	119	288	562	-274	315	322	-7	318	298	20	511	317	194	218	399	-181				315	263	52	321	437	-116
	351	399	-48	239	302	-63	644	315	329	198	253	-55	218	304	-86	315	361	-46				311	189	122	254	455	-201
	411	275	136	190	512	-322	587	289	298	119	359	-240	514	484	30	290	272	18				281	317	-36	255	260	-5
	501	381	120	162	311	-149	226	208	18	326	388	-62	385	594	-209	255	194	61				285	315	-30	377	298	79
	287	328	-41	107	388	-281	398	217	181	404	402	2	418	494	-76	288	384	-96				299	318	-19	279	294	-15
	795	304	491	35	481	-446	711	262	449	82	335	-253										187	238	-51	584	384	200
							515	305	210	109	425	-316										306	372	-66	488	352	136
																						300	191	109	348	499	-151
Mean	431.667	279.444	152.222	196.778	427.167	-230.389	483.263	246.158	237.105	198.947	413.895	-214.947	435.353	479.235	-43.8824	268.235	269.059	-0.823529
SD			186.763			170.202			150.475			142.742			163.677			111.429			Mean	245.2	276	-30.8	404.5	364.65	39.85
SE			44.017			40.114			34.521			32.747			39.699			27.026			SD	93.7817	64.8131	85.0149	100.085	93.2051	104.043
																					SE	20.971	14.493	19.02	22.38	20.842	23.265
N			18			18			19			19			17			17			N	20	20	20	20	20	20

## Sheet: Sheet2
Expt 2	Expt 2		Expt 2 tial 1	Expt 2 tial 2	Sum		Expt 2 trial 1	Expt 2 trial 2	Sum		Expt 2 tial 1	Expt 2 trial 1	Sum	Expt 2 tial 2	Expt 2 trial 2	Sum
w/ wild model	w/ gold model		w/ wild model	w/ wild model			w/ gold model	w/ gold model			w/ wild model	w/ gold model		w/ wild model	w/ gold model
129	499		73	56	129		233	266	499		73	233	306	56	266	322
184	414		84	100	184		211	203	414		84	211	295	100	203	303
231	491		135	96	231		202	289	491		135	202	337	96	289	385
167	553		75	92	167		303	250	553		75	303	378	92	250	342
203	428		122	81	203		194	234	428		122	194	316	81	234	315
329	304		188	141	329		161	143	304		188	161	349	141	143	284
388	358		171	217	388		122	236	358		171	122	293	217	236	453
368	284		222	146	368		155	129	284		222	155	377	146	129	275
289	415		133	156	289		182	233	415		133	182	315	156	233	389
199	394		87	112	199		200	194	394		87	200	287	112	194	306
380	482		213	167	380		186	296	482		213	186	399	167	296	463
388	299		184	204	388		137	162	299		184	137	321	204	162	366
141	587		63	78	141		387	200	587		63	387	450	78	200	278
212	484		135	77	212		307	174	484		135	307	442	77	174	251
218	518		100	118	218		285	233	518		100	285	385	118	233	351
197	602		96	101	197		409	193	602		96	409	505	101	193	294
399	337		244	155	399		191	146	337		244	191	435	155	146	301
282	494		138	144	282		199	295	494		138	199	337	144	295	439
361	389		144	217	361		171	218	389		144	171	315	217	218	435
325	258		194	131	325		150	108	258		194	150	344	131	108	239
269.5	429.5	Mean	140.05	129.45			219.25	210.1			140.05	219.25	359.3	129.45	210.1	339.55

## Sheet: Sheet3
Expt 3A	Expt 3A			Expt 3B	Expt 3B
Wild male	gold male			Model w/wild male	gold male			Expt 3A	Expt 3B			Expt 3A	Expt 3B
134	502			259	412			Wild male	Model w/wild male			gold male	gold male
87	606			127	497			134	259			502	412
218	422			325	362			87	127			606	497
101	421			263	398			218	325			422	362
375	395			257	368			101	263			421	398
252	435			302	392			375	257			395	368
173	498			266	400			252	302			435	392
99	336			269	198			173	266			498	400
218	398			299	303			99	269			336	198
375	311			336	238			218	299			398	303
201	476			215	518			375	336			311	238
387	384			399	228			201	215			476	518
315	321			263	437			387	399			384	228
311	254			189	455			315	263			321	437
281	255			317	260			311	189			254	455
285	377			315	298			281	317			255	260
299	279			318	294			285	315			377	298
187	584			238	384			299	318			279	294
306	488			372	352			187	238			584	384
300	348			191	499			306	372			488	352
245.2	404.5	Mean		276	364.65			300	191			348	499
								245.2	276			404.5	364.65

## Sheet: Sheet4
Expt I Phase 1A	Expt I Phase1A			Expt I Phase2A	Expt I Phase2A			Expt I Phase1B	Expt I Phase1B			Expt I Phase2B	Expt I Phase2B			Expt I Phase1C	Expt I Phase1C			Expt I Phase2C	Expt I Phase2C
Lage male	Small male			sm w/ wild model	lrg w/ no model			Lage male	Small male			sm w/ gold model	lrg w/ no model			Lage male	Small male			control sm	control larg
689	99			401	300			415	320			589	235			524	261			228	611
422	172			427	235			331	235			421	209			368	238			199	487
303	222			387	331			427	235			333	289			444	208			200	544
602	135			803	89			213	202			524	202			594	285			209	494
416	137			389	279			685	88			487	307			531	291			190	371
582	202			422	299			577	122			682	112			450	190			266	492
333	175			287	207			418	136			401	247			313	377			410	422
428	218			632	192			524	204			416	192			628	125			381	266
237	297			360	380			497	200			511	186			294	277			322	516
388	399			398	228			566	196			338	198			425	277			224	539
484	221			408	281			311	223			385	195			394	402			227	601
300	244			219	400			822	63			317	387			390	263			108	611
241	288			562	122			315	318			298	322			511	218			399	317
351	239			302	399			644	198			253	315			218	315			361	304
411	190			512	275			587	119			359	289			514	290			272	484
501	162			311	381			226	326			388	208			385	255			194	594
287	107			388	328			398	404			402	217			418	288			384	494
795	35			481	304			711	82			335	262			435.353	268.235			269.059	479.235
431.667	196.778			427.167	279.444			515	109			425	305
								483.263	198.947			413.895	246.158

## Sheet: Sheet5
Expt I Phase1A	Expt I Phase2A			Expt I Phase1A	Expt I Phase2A			Expt I Phase1B	Expt I Phase2B			Expt I Phase1B	Expt I Phase2B			Expt I Phase1C	Expt I Phase2C			Expt I Phase1C	Expt I Phase2C
Lage male	lrg w/ no model			Small male	sm w/ wild model			Lage male	lrg w/ no model			Small male	sm w/ gold model			Lage male	control larg			Small male	control sm
689	300			99	401			415	235			320	589			524	611			261	228
422	235			172	427			331	209			235	421			368	487			238	199
303	331			222	387			427	289			235	333			444	544			208	200
602	89			135	803			213	202			202	524			594	494			285	209
416	279			137	389			685	307			88	487			531	371			291	190
582	299			202	422			577	112			122	682			450	492			190	266
333	207			175	287			418	247			136	401			313	422			377	410
428	192			218	632			524	192			204	416			628	266			125	381
237	380			297	360			497	186			200	511			294	516			277	322
388	228			399	398			566	198			196	338			425	539			277	224
484	281			221	408			311	195			223	385			394	601			402	227
300	400			244	219			822	387			63	317			390	611			263	108
241	122			288	562			315	322			318	298			511	317			218	399
351	399			239	302			644	315			198	253			218	304			315	361
411	275			190	512			587	289			119	359			514	484			290	272
501	381			162	311			226	208			326	388			385	594			255	194
287	328			107	388			398	217			404	402			418	494			288	384
795	304			35	481			711	262			82	335			435.353	479.235			268.235	269.059
431.667	279.444			196.778	427.167			515	305			109	425
								483.263	246.158			198.947	413.895
